# Supplementary material for: Budesonide Analogues Preserve Stem Cell Pluripotency and Delay 3D Gastruloid Development
Source: Pharmaceutics. 2023 Jul 6;15(7):1897. doi: 10.3390/pharmaceutics15071897 (PMC10383393; doi:10.3390/pharmaceutics15071897)
Supplement: Supplementary file 1 [file pharmaceutics-15-01897-s001.zip]

Archive with 1 entries (1 files):
- pharmaceutics-2445655-supplementary.pdf
